# Supplementary material for: Single-cell transcriptome analysis reveals TOX as a promoting factor for T cell exhaustion and a predictor for anti-PD-1 responses in human cancer
Source: Genome Med. 2020 Feb 28;12:22. doi: 10.1186/s13073-020-00722-9 (PMC7048139; doi:10.1186/s13073-020-00722-9)
Supplement: Supplementary file 1 — Additional file 1:Table S1. DEGs between PDCD1-high and PDCD1-low subset of CD8+ T cells in human melanoma and lung cancer. [file 13073_2020_722_MOESM1_ESM.xlsx]

## Sheet: legend
Table S1. DEGs between PDCD1-high and PDCD1-low subset of CD8+ T cells in human melanoma and lung cancer
We selected DEGs for P < 0.001 with having normalized expression higher than 1 for melanoma and higher than 2 for NSCLC for either PDCD1-high or PDCD1-low. The selected DEGs were sorted by fold change.
Transcription factors (orange) and immune receptors (yellow) were highlighted.

## Sheet: Table S1A
Table S1A. DEGs between PDCD1-high and PDCD1-low subset of CD8+ T cells in melanoma
Gene symbol	TF?	Normalized Exp. of PDCD1-low	Normalized Exp. of PDCD1-high	Fold change (PDCD1-high/PDCD1-low)	p-value
PDCD1	N	0.803933	6.36904	7.92235	1.91e-184
IRF8	Y	0.410326	1.02523	2.49858	6.29e-09
CD200	N	0.586721	1.18032	2.01171	5.93e-07
FAM3C	N	0.667286	1.31329	1.96811	4.27e-08
ETV1	Y	0.607466	1.15638	1.90362	1.43e-10
KIR2DL4	N	0.577746	1.07569	1.86187	0.000112433
GFOD1	N	0.802946	1.45436	1.81128	1.14e-08
MRPL37	N	0.659196	1.17425	1.78133	0.000187991
TSC22D1	Y	0.76137	1.31628	1.72883	6.39e-05
TXNDC11	N	0.584218	1.00534	1.72083	0.00010018
WDR61	N	0.638051	1.09581	1.71743	7.14e-05
WARS	N	1.49512	2.52448	1.68848	4.1e-10
HAPLN3	N	0.647603	1.08657	1.67784	7.27e-05
MYO7A	N	0.618335	1.03738	1.6777	2.45e-07
SARDH	N	0.678108	1.11878	1.64986	5.5e-05
PAM	N	1.1786	1.9341	1.64102	1.53e-10
BATF	Y	1.28265	2.07363	1.61667	1.09e-06
SLC7A5	N	0.626367	1.00941	1.61154	0.000186122
SMEK2	N	0.892717	1.40964	1.57904	1.56e-05
U2AF1L4	N	0.662671	1.03941	1.56852	7.15e-05
PPP4C	N	0.835757	1.29463	1.54904	0.00022657
SPRY2	N	0.721202	1.1163	1.54784	6.29e-05
TP53INP1	N	1.05713	1.63561	1.54721	8.54e-09
VCAM1	N	1.26614	1.9575	1.54604	1.77e-06
FUT8	N	0.790152	1.22027	1.54434	6.54e-09
CALCOCO1	Y	0.959047	1.47792	1.54103	2.44e-05
CXCL13	N	2.22257	3.4134	1.53579	1.81e-08
GMDS	N	0.856597	1.3022	1.5202	0.000218789
CTLA4	N	1.63694	2.48539	1.51831	3.6e-10
CXCR6	N	1.82143	2.74455	1.50681	5.5e-06
TBC1D4	N	0.881912	1.32814	1.50598	6.31e-06
NSF	N	0.791099	1.18604	1.49923	0.000555628
CD7	N	1.59495	2.38984	1.49838	1.44e-11
SNAP47	N	1.6142	2.41812	1.49803	2.77e-07
AATF	Y	0.920521	1.37152	1.48994	0.000128249
NFATC1	Y	0.88242	1.31178	1.48657	4.75e-05
CCL3	N	2.05214	3.02338	1.47328	6.9e-07
PPP1CC	N	1.31213	1.9262	1.46799	1.73e-05
PDE7B	N	0.721015	1.0533	1.46085	0.000519135
UNC13D	N	0.846287	1.22678	1.4496	4.37e-05
CORO7	N	0.725178	1.04778	1.44486	0.000338459
ORMDL3	N	1.04564	1.50606	1.44033	7.35e-05
CD27	N	3.63318	5.23082	1.43974	2.77e-14
MAP2K3	N	1.1212	1.61031	1.43624	0.000309067
SCAPER	N	0.891665	1.27671	1.43183	0.000769414
SIRPG	N	2.91157	4.14439	1.42342	6.97e-11
CCDC141	N	1.10865	1.57708	1.42252	1.99e-05
CCL3L3	N	1.74157	2.4768	1.42217	1.79e-05
FPGS	N	0.881881	1.24751	1.4146	0.000518354
TRAF5	N	2.14014	3.00956	1.40624	1.35e-09
IL6ST	N	1.32266	1.85589	1.40315	8.35e-08
CCT3	N	1.39486	1.9561	1.40236	0.000726893
HAVCR2	N	3.22394	4.51517	1.40051	5.25e-14
HK1	N	1.25947	1.75302	1.39188	0.000370224
ATHL1	N	1.75285	2.42276	1.38218	2.9e-06
ATP6V0E2	N	1.00779	1.39257	1.38181	0.000938063
FCRL3	N	2.48206	3.41638	1.37643	7.78e-08
NBR1	N	1.03847	1.42271	1.37	0.000742684
ICOS	N	1.25753	1.72046	1.36813	0.000879757
FRYL	N	0.754719	1.02788	1.36194	0.000626729
PTPN11	N	1.28956	1.75399	1.36014	0.000248996
DFNB31	N	0.867366	1.17781	1.35791	6.38e-05
HLA-DQB1	N	1.4619	1.97488	1.3509	0.000645664
SLX1B	N	1.18371	1.59824	1.35019	0.000345417
SLX1A	N	1.18371	1.59824	1.35019	0.000345417
NXF1	N	1.39431	1.87947	1.34795	0.000168939
LAG3	N	1.64366	2.21552	1.34792	6.2e-06
NUCB1	N	1.29873	1.74795	1.34589	0.000654939
ITGAE	N	1.28185	1.7203	1.34205	0.000395472
HBS1L	N	0.89168	1.19385	1.33888	0.000565948
RBPJ	N	1.40772	1.88333	1.33786	2.29e-05
CCNI	N	2.44926	3.27188	1.33587	2.49e-08
PCED1B	N	1.68957	2.25618	1.33536	3.16e-06
GPRIN3	N	1.31366	1.75204	1.33371	0.000151359
HCFC1	Y	0.819916	1.08468	1.32292	0.000267776
TOX	Y	2.28021	2.99135	1.31188	2.04e-07
AMICA1	N	2.10572	2.76206	1.3117	3.46e-05
HNRPLL	N	1.55451	2.03126	1.30669	7.38e-05
S100PBP	N	1.25023	1.63323	1.30635	0.000800997
HUWE1	N	1.01434	1.32466	1.30593	0.000777726
HSPB1	N	1.79271	2.34057	1.30561	0.000143191
TNFRSF9	N	2.38619	3.10869	1.30278	1.5e-07
FABP5	N	1.98901	2.58935	1.30183	0.000222263
TTN	N	1.03853	1.35029	1.3002	2.1e-06
LYST	N	2.67668	3.47315	1.29756	5.63e-11
GPR56	N	1.48704	1.92859	1.29693	0.00018429
NDUFB3	N	1.40227	1.81733	1.29599	0.000920999
GBP2	N	2.81153	3.64089	1.29499	6.39e-06
IGFLR1	N	1.92715	2.49452	1.29441	0.000416622
NAB1	Y	0.989105	1.27931	1.29341	0.000900764
CD2BP2	N	1.49622	1.93505	1.29329	0.000863583
TIGIT	N	3.38576	4.37131	1.29109	1.88e-07
TNFRSF1B	N	2.89332	3.73539	1.29104	1.29e-06
ELOVL5	N	1.61477	2.07715	1.28634	0.000179995
CTSD	N	3.1427	4.03992	1.28549	1.46e-06
ELMO1	N	1.4654	1.88291	1.28491	0.000468067
DUSP4	N	2.23296	2.86608	1.28354	4.7e-06
EID1	N	2.81087	3.59837	1.28016	1.25e-06
ZNF638	Y	1.18637	1.49799	1.26266	0.000612705
PRDM1	Y	2.14916	2.70534	1.25879	9.87e-05
ITM2A	N	3.95402	4.96622	1.25599	3.34e-08
DTHD1	N	1.69672	2.13095	1.25592	0.000251416
CBLB	N	3.42208	4.28832	1.25313	1.67e-08
AKAP5	N	1.29012	1.61096	1.24869	0.000772302
SIT1	N	2.44456	3.05136	1.24822	0.000934684
CCL4L1	N	3.41896	4.25753	1.24527	0.000170058
CCL4L2	N	3.41896	4.25753	1.24527	0.000170058
HSPA1B	N	3.31509	4.11896	1.24249	0.000540598
PTPN6	N	2.93116	3.63513	1.24017	0.000337467
PTPN7	N	2.59043	3.20852	1.23861	0.000205146
PRKCH	N	3.70786	4.5885	1.23751	2.52e-07
HSPA1A	N	3.71003	4.58965	1.23709	0.000153543
DENND2D	N	3.41291	4.20811	1.233	7.66e-07
CD8B	N	3.93692	4.85023	1.23199	4.48e-05
FKBP1A	N	2.66715	3.28026	1.22987	0.000174919
LBH	N	2.91178	3.58052	1.22966	0.00038048
EIF3A	N	1.71803	2.11086	1.22865	0.000880117
FAIM3	Y	2.61144	3.20276	1.22643	0.000171813
SLA	N	3.87615	4.75294	1.2262	1.19e-06
NEAT1	N	2.20893	2.67659	1.21171	0.000100261
ATXN1	N	1.03173	1.24965	1.21122	0.000328785
RGS2	N	3.74667	4.52769	1.20846	0.000408023
IL2RB	N	2.71293	3.27511	1.20722	7.75e-05
SOD1	N	3.49352	4.21353	1.2061	0.000147028
PRF1	N	4.65015	5.45947	1.17404	5.17e-06
PKM	N	3.03835	3.56588	1.17362	0.000173021
H3F3AP4	N	3.59569	4.15846	1.15651	0.000527873
CLEC2D	N	3.61591	4.12635	1.14117	8.12e-05
RGS1	N	6.15151	6.9496	1.12974	0.000295397
MSN	N	3.91461	4.42084	1.12932	0.000529457
CD2	N	5.65952	6.33406	1.11919	9.67e-06
CD8A	N	6.1053	6.81386	1.11606	9.56e-08
IKZF3	N	3.76422	4.15716	1.10439	4.01e-06
SRGN	N	6.34945	6.97117	1.09792	2.51e-07
PTPRCAP	N	6.61147	7.19028	1.08755	0.00048962
MTRNR2L3	N	4.20595	4.56391	1.08511	2.01e-05
HLA-H	N	4.64934	4.98603	1.07242	9.43e-09
MTRNR2L6	N	6.37235	6.71037	1.05304	2.34e-05
MTRNR2L10	N	7.43099	7.78042	1.04702	3.85e-05
MTRNR2L1	N	8.59439	8.89318	1.03477	7.19e-05
MTRNR2L8	N	10.97	11.2771	1.028	3.91e-05
HLA-A	N	8.61889	8.84729	1.0265	0.00057263
MTRNR2L2	N	12.1061	12.4103	1.02513	0.000181573
RPL7	N	7.531	7.38572	0.980708	0.000518043
RPL10	N	7.21392	7.05203	0.977559	5.36e-05
RPS4X	N	7.64743	7.46486	0.976127	5.07e-05
RPS18	N	8.24192	8.00182	0.970869	9.47e-05
RPL13	N	5.79043	5.61725	0.970092	0.000468203
RPL18A	N	7.8817	7.64111	0.969474	1.44e-05
RPLP2	N	7.41071	7.1766	0.968409	0.000103227
RPS14	N	8.06947	7.79202	0.965618	2.48e-06
RPS3	N	7.37688	7.09836	0.962244	1.59e-07
RPL3	N	8.15773	7.84711	0.961924	2.39e-06
RPL23A	N	7.49079	7.18081	0.958618	3.64e-05
RPL17	N	7.5767	7.26296	0.958592	0.000172378
RPL30	N	7.22657	6.91164	0.95642	0.000389815
RPS19	N	7.33146	7.00113	0.954944	4.45e-05
RPS12	N	7.98402	7.62145	0.954588	3.8e-05
RPL27	N	6.28925	5.96611	0.948621	0.000427136
RPL27A	N	4.04832	3.83186	0.94653	4.21e-05
RPS29	N	6.64925	6.27397	0.94356	2.21e-05
RPL14	N	5.82863	5.49263	0.942353	0.000198781
RPL35	N	5.38546	5.02634	0.933317	0.000349949
CXCR4	N	6.4853	5.9796	0.922023	0.000105924
GSG1	N	2.02447	1.74868	0.863773	0.000573684
PGPEP1	N	1.40866	1.1802	0.837821	0.000264594
SLC2A3	N	2.36435	1.79763	0.760306	0.000289586
SAMD3	N	1.40516	1.01575	0.722874	0.00038261
EMP3	N	2.26007	1.60856	0.711732	3.35e-05
GZMM	N	2.41606	1.71582	0.710173	5e-05
MGAT4A	N	1.13268	0.79244	0.699614	0.00030337
AOAH	N	2.25624	1.45935	0.646808	1.82e-07
KCNA3	N	1.08941	0.629742	0.578058	0.000132395
KLRG1	N	1.46472	0.787156	0.537411	1.29e-05
ITM2C	N	1.2558	0.619891	0.493624	1.26e-06
ANXA1	N	2.03702	0.944414	0.463626	1.09e-10

## Sheet: Table S1B
Table S1B. DEGs between PDCD1-high and PDCD1-low subset of CD8+ T cells in NSCLC
Gene symbol	TF?	Normalized Exp. of PDCD1-low	Normalized Exp. of PDCD1-high	Fold change (PDCD1-high/PDCD1-low)	p-value
CXCL13	N	1.33619	2.53792	1.89937	1.63e-24
HAVCR2	N	1.74289	3.25043	1.86497	2.3e-36
ENTPD1	N	1.3196	2.09617	1.58848	1.92e-28
TNFRSF9	N	1.32094	2.08783	1.58056	6.33e-13
TIGIT	N	1.91597	2.93287	1.53075	2.4e-20
CCL3	N	1.8997	2.86463	1.50794	4.78e-12
MYO7A	N	1.45849	2.15906	1.48035	4.43e-13
TOX	Y	1.84719	2.73259	1.47932	2.97e-21
CCND2	N	1.69614	2.4642	1.45283	3.32e-20
MIR155HG	N	1.59211	2.26717	1.424	9.42e-12
ACP5	N	1.54223	2.1954	1.42353	6.61e-19
CD27	N	1.83954	2.59949	1.41312	1.26e-18
LYST	N	2.24549	3.17083	1.41209	5.77e-18
CD27-AS1	N	1.77601	2.48895	1.40143	1.21e-17
SIRPG	N	1.87419	2.60483	1.38984	2.79e-18
DUSP4	N	1.70076	2.33285	1.37165	1.15e-19
TTN	N	1.69949	2.32287	1.3668	1.05e-10
ITM2A	N	1.95422	2.59608	1.32845	1.46e-12
FUT8	N	1.56702	2.06355	1.31686	2.08e-13
CD2BP2	N	1.62843	2.09618	1.28724	2.11e-16
PARK7	N	1.80105	2.30983	1.28249	6.35e-12
OAS2	N	1.83456	2.3428	1.27704	4.36e-12
NELFCD	N	1.66309	2.1096	1.26848	8.84e-16
SRGAP3	N	1.64374	2.07383	1.26165	3.01e-17
GZMB	N	3.73415	4.67187	1.25112	4e-11
RHOC	N	1.70855	2.12036	1.24102	1.64e-10
GALM	N	1.67928	2.06382	1.22899	3.97e-11
APOBEC3C	N	2.54554	3.11726	1.22459	2.71e-13
GBP4	N	1.69519	2.07465	1.22384	9.8e-07
IVNS1ABP	Y	2.08872	2.54968	1.22069	9.4e-12
TNFRSF1B	N	1.84135	2.24006	1.21654	7.15e-11
ATP6V1C2	N	1.8453	2.22473	1.20562	6.11e-08
MSN	N	1.86262	2.2446	1.20508	3.22e-07
PDIA6	N	2.11385	2.53636	1.19987	5.42e-07
PTPN7	N	2.33056	2.79071	1.19744	4.55e-08
ITGAE	N	3.05609	3.64931	1.19411	7.71e-09
RALGDS	N	1.79225	2.13877	1.19334	4.08e-10
HLA-DMA	N	2.09964	2.50368	1.19244	1.24e-07
DZIP3	N	1.71558	2.04309	1.1909	1.18e-11
HNRNPR	N	1.85325	2.20699	1.19087	3.29e-08
CCL3L3	N	1.97348	2.34886	1.19021	2.29e-06
RGS1	N	2.86304	3.40576	1.18956	1.99e-08
CD164	N	1.85519	2.20672	1.18948	3.47e-06
PRDX3	N	1.74991	2.07407	1.18524	4.18e-06
ATP6V0D1	N	1.72306	2.04048	1.18422	6.35e-09
SNRPB	Y	1.90303	2.25118	1.18295	7.69e-08
GZMH	N	3.58928	4.22792	1.17793	4.49e-07
CD84	N	2.07401	2.43921	1.17608	1.61e-06
IRF7	Y	1.76928	2.07539	1.17302	1.12e-09
CD82	N	2.17676	2.55175	1.17227	2.38e-08
CD63	N	2.76414	3.23671	1.17097	5.02e-07
APOBEC3G	N	3.22589	3.7754	1.17034	1.42e-09
ADGRE5	N	2.45129	2.86178	1.16746	1.91e-06
CCR5	N	1.97768	2.30883	1.16744	2.19e-11
ARHGAP9	N	2.08041	2.42129	1.16385	4.28e-06
VPS26A	N	1.86127	2.1637	1.16249	1.76e-09
PMF1	N	1.73826	2.01971	1.16192	3.83e-07
MDH2	N	1.75829	2.04157	1.16111	1.76e-06
CTSD	N	2.61822	3.0369	1.15991	1.56e-07
DNAJC1	N	1.87785	2.17727	1.15945	3.26e-06
GPR174	N	1.95684	2.26478	1.15736	3.17e-07
NRDC	N	1.80394	2.07845	1.15217	2.5e-06
SIT1	N	1.89766	2.18356	1.15066	7.1e-07
YARS	N	2.12084	2.43109	1.14628	8.17e-08
PRF1	N	3.18728	3.65204	1.14582	1.08e-06
GBP2	N	1.79822	2.05744	1.14416	3.27e-06
GZMA	N	3.96272	4.50752	1.13748	3.06e-09
GALNT2	N	1.78667	2.02866	1.13544	1.56e-09
CLIC1	N	2.08053	2.35936	1.13402	3.47e-06
CD74	N	2.01662	2.27791	1.12957	6.16e-07
SRRT	N	1.81031	2.03895	1.1263	1.33e-07
SCAMP2	N	1.86382	2.09764	1.12545	4.6e-06
CHST12	N	2.4771	2.78169	1.12296	1.05e-06
HNRNPM	N	1.874	2.09862	1.11986	1.72e-06
RALY	N	2.01023	2.25004	1.11929	4.81e-06
USP11	N	1.88659	2.10322	1.11483	2.55e-07
BIN1	Y	1.90416	2.12111	1.11394	1.87e-06
MGAT1	N	1.85764	2.06697	1.11268	1.42e-09
CYTH4	N	1.95039	2.16819	1.11167	8.27e-07
CD244	N	1.89354	2.10007	1.10907	2.44e-09
SQSTM1	N	1.88965	2.08062	1.10106	1.31e-06
NRBP1	N	1.88002	2.06697	1.09944	2.42e-06
ZFR	N	1.88608	2.066	1.09539	4.71e-07
OAS3	N	1.83271	2.00256	1.09268	5.03e-07
LASP1	N	1.94619	2.12463	1.09168	2.39e-06
HLA-DMB	N	1.86749	2.03296	1.0886	4.34e-07
SLC2A1	N	1.95667	2.10298	1.07478	1.91e-07
TMEM109	N	2.03653	2.1874	1.07408	1.24e-07
ACSL5	N	1.88884	2.02248	1.07075	2.83e-07
RASSF1	N	2.01576	2.06286	1.02336	3.1e-06
SCML4	N	2.43261	1.99176	0.818775	4.22e-08
GLUL	N	2.65316	2.00954	0.757414	4.8e-08
